# Supplementary material for: Biophysical and Functional Characterization of Rhesus Macaque IgG Subclasses
Source: Front Immunol. 2016 Dec 13;7:589. doi: 10.3389/fimmu.2016.00589 (PMC5153528; doi:10.3389/fimmu.2016.00589)
Supplement: Supplementary file 1 [file table_1.xlsx]

## Sheet: union all
expression	33279+33280+33281+33282+33283+33284+33285+33286+33287+33288+33289+33290+33291+33292+33293+33294+33295+33296+33297+33298+33299+33300+33301+33302+33303+33304+33305+33306+33307+33308+33309
Sequence	IgG Subtype(s)	Charge	PSMs	Xcorr (max)	dCn (max)	MMA (ppm)	Area (max)	Area (avg.)	Area (std dev)
K.ALPAPIQK.T	IgG1	2	221	1.6683	1	0.0001	5753240900	2.66579e+09	1.70714e+09
K.DTLM*ISR.T	IgG1,IgG2,IgG3,IgG4	2	407	1.9065	1	0.0034	5328824700	2.98127e+09	1.47203e+09
K.DTLMISR.T	IgG1,IgG2,IgG3,IgG4	2	177	1.8447	1	0.0082	2629550300	1.57505e+09	8.87869e+08
K.FNWYVDGVEVHNAQTKPR.E	IgG2	2,3,4	110	5.1641	1	0.0064	513861360	2.04018e+08	1.75342e+08
K.FNWYVNGAEVHHAQTKPR.E	IgG1	2,3,4	46	5.0279	1	0.0376	137030920	4.30672e+07	4.01067e+07
K.GFYPSDIVVEWASNGQPENTYK.T	IgG2	2,3	2	3.2469	0.9233	0.7744	10022451	5604035	4418416
K.GFYPSDIVVEWESSGQPENTYK.T	IgG1	2,3	28	3.9801	1	0.003	121986210	4.03357e+07	3.62808e+07
K.GLPAPIEK.T	IgG3,IgG4	2	77	1.4322	1	0.0106	1583562000	4.4725e+08	4.01844e+08
K.GPSVFPLAPSSR.S	IgG1	2,3	414	3.3575	1	0.0018	5195903900	2.73717e+09	1.61976e+09
K.GPSVFPLAPSSRSTSESTAALGCLVK.D	IgG1	3	3	2.603	0.8682	0.5093	1072012	913840	132298
K.GPSVFPLASCSR.S	IgG2,IgG3	2,3	179	2.69	1	0.0008	2299656200	9.21596e+08	7.15641e+08
K.GPSVFPLASSSR.S	IgG4	2,3	69	2.7895	1	0.0095	1194597200	2.56503e+08	3.49332e+08
K.NQVSLTCLVK.G	IgG1,IgG2	2,3	265	2.3213	1	0.0021	3920516800	2.05041e+09	1.29039e+09
K.RVEFTPPCGDTTPPCPPCPAPELLGGPSVFLFPPKPK.D	IgG3	4	2	3.0164	0.8038	0.0029	848793	517944	330848
K.RVEFTPPCPPCPAPELLGGPSVFLFPPKPK.D	IgG4	4	5	1.7639	0.8889	0.3193	3846745	1.8149e+06	1.04198e+06
K.SLSLSPGK.-	IgG2	2	9	1.7706	1	0.0295	236951980	1.19947e+08	1.05072e+08
K.SLSVSPGK.-	IgG1,IgG3,IgG4	2	44	1.8013	1	0.0245	705178060	2.66175e+08	1.83743e+08
K.TCGGGSKPPTCPPCPAPELLGGPSVFLFPPKPK.D	IgG1	3,4	95	6.7396	0.9086	0.0013	333084210	8.73301e+07	1.20214e+08
K.TISKDKGQPR.E	IgG1	3	1	1.257	0.9541	1.5279	575053	575053	0
K.TTPPVLDSDGSYFLYSK.L	IgG1,IgG2,IgG3	2,3	248	4.092	1	0.0072	1615259500	6.41026e+08	5.37446e+08
K.TTPPVLDSDGSYLLYSK.L	IgG4	2,3	25	3.3612	1	0.0114	87692126	2.25062e+07	2.19591e+07
K.TVGLPCR.S	IgG2	2	146	1.845	1	0.0015	3140888700	1.12548e+09	9.31888e+08
K.VDKTVGLPCR.S	IgG2	2,3	12	2.473	0.9739	0.0109	28732198	7862645	8.41183e+06
K.VSNKALPAPIQK.T	IgG1	3	1	1.2672	0.7047	0.1371	2784751	2784751	0
K.VSNKALPAPR.Q	IgG2	3	1	1	1	0.4371	659051	659051	0
R.EELTKNQVSLTCLVK.G	IgG1,IgG2	3	5	2.6132	0.9052	0.0718	5174062	3.92864e+06	833838
R.EEQFNSTYR.V	IgG2	2	17	1.905	0.896	0.0107	6085686	2.6698e+06	1.79677e+06
R.EPQVYILPPPQEELTK.N	IgG3,IgG4	2,3	96	3.1713	1	0.0013	131226470	4.59342e+07	3.18397e+07
R.EPQVYTLPPPR.E	IgG2	2,3	170	2.2275	1	0.0077	183338190	3.31412e+07	4.31015e+07
R.EPQVYTLPPPREELTK.N	IgG2	2,3,4	156	2.9988	1	0.0132	817322950	2.68984e+08	2.73562e+08
R.EPQVYTLPPSR.E	IgG1	2,3	560	2.3626	1	0.0008	645895050	1.40064e+08	1.60052e+08
R.EPQVYTLPPSREELTK.N	IgG1	2,3,4	533	3.931	1	0.0005	604941880	2.22054e+08	1.85851e+08
R.ETQYNSTYR.V	IgG1	2	20	2.0526	0.8782	0.014	14334405	6352136	3.94399e+06
R.QFNSTYR.V	IgG2,IgG3	2	7	1.6027	0.844	0.0615	5319269	2.88461e+06	1.52246e+06
R.STCPPCPAELLGGPSVFLFPPKPK.D	IgG2	2,3,4	54	4.3937	0.9035	0.0055	292094230	8.05269e+07	1.06148e+08
R.STSESTAALGCLVK.D	IgG1,IgG4	2,3	100	3.4169	0.3986	0	4165636900	1.6925e+09	1.2023e+09
R.STSQSTAALGCLVK.D	IgG2,IgG3	2,3	132	3.5099	1	0.0012	1578384600	4.27473e+08	4.08229e+08
R.TPEVTCVVVDVSQEDPDVK.F	IgG1	2,3,4	142	4.9028	1	0.0057	724181550	2.90709e+08	2.5986e+08
R.TPEVTCVVVDVSQEEPDVK.F	IgG2	2,3	84	5.0918	1	0.0029	581890820	1.72746e+08	1.95619e+08
R.VEFTPPCGDTTPPCPPCPAPELLGGPSVFLFPPKPK.D	IgG3	4	3	3.4948	0.8679	0.1876	5202916	2917534	1.68752e+06
R.VEFTPPCPPCPAPELLGGPSVFLFPPKPK.D	IgG4	3,4	5	2.8595	0.8954	0.2559	3641323	1.97107e+06	1.42529e+06
R.VVSVLTVTHQDWLNGK.E	IgG1,IgG2,IgG3,IgG4	2,3	57	4.3761	1	0.0224	605514320	1.5855e+08	1.80891e+08
R.VVSVLTVTHQDWLNGKEYTCK.V	IgG1,IgG2,IgG3,IgG4	3,4	6	4.8771	0.9563	0.2315	8018596	4.07307e+06	2.92895e+06
R.WQPGNIFTCSVM*HEALHNHYTQK.S	IgG4	4	4	3.1099	0.9247	0.0799	3390084	2.15479e+06	953513
R.WQPGNIFTCSVMHEALHNHYTQK.S	IgG4	4	1	2.0415	0.97	0.3163	1430325	1430325	0
R.WQQGNTFSCSVM*HEALHNHYTQK.S	IgG2,IgG3	3,4	30	5.8307	1	0.0167	35987911	1.20454e+07	1.11742e+07
R.WQQGNTFSCSVMHEALHNHYTQK.S	IgG2,IgG3	3,4	8	7.2384	1	0.173	57889032	1.61965e+07	1.73387e+07
R.WQQGNVFSCSVM*HEALHNHYTQK.S	IgG1	3,4	45	7.3501	1	0.0089	155808770	3.85841e+07	4.33833e+07
R.WQQGNVFSCSVMHEALHNHYTQK.S	IgG1	3,4	25	5.994	1	0.0126	165512420	3.53073e+07	3.68909e+07

## Sheet: (33303) IgG1
expression	33303
Sequence	IgG Subtype(s)	Charge	PSMs	Xcorr (max)	dCn (max)	MMA (ppm)	Area (max)	Area (avg.)	Area (std dev)
K.ALPAPIQK.T	IgG1	2	3	1.5436	0.7636	0.016	433926740	433926740	0
K.DTLM*ISR.T	IgG1,IgG2,IgG3,IgG4	2	5	1.6891	0.894	0.0264	359316080	359316080	0
K.GPSVFPLAPSSR.S	IgG1	2,3	5	2.258	1	0.0289	169616550	1.35996e+08	6.7242e+07
K.NQVSLTCLVK.G	IgG1,IgG2	2	2	1.1724	1	0.3095	36113932	36113932	0
K.SLSVSPGK.-	IgG1,IgG3,IgG4	2	4	1.6509	1	0.2186	89105396	89105396	0
K.TTPPVLDSDGSYFLYSK.L	IgG1,IgG2,IgG3	2	1	1.1483	0.8709	0.1605	518522	518522	0
K.TVGLPCR.S	IgG2	2	1	1	1	0.4194	508958	508958	0
R.EPQVYTLPPSR.E	IgG1	2	12	1.7882	1	0.046	11149485	11149485	0
R.STSESTAALGCLVK.D	IgG1,IgG4	2	1	3.2264	0.2317	0.355	40782293	40782293	0

## Sheet: (33302) IgG2
expression	33302
Sequence	IgG Subtype(s)	Charge	PSMs	Xcorr (max)	dCn (max)	MMA (ppm)	Area (max)	Area (avg.)	Area (std dev)
K.DTLM*ISR.T	IgG1,IgG2,IgG3,IgG4	2	7	1.5872	0.906	0.0889	1549977700	1549977700	0
K.DTLMISR.T	IgG1,IgG2,IgG3,IgG4	2	1	1.4294	0.8745	0.7136	8740071	8740071	0
K.FNWYVDGVEVHNAQTKPR.E	IgG2	2,3,4	8	4.7032	1	0.1295	203348750	1.39317e+08	8.38272e+07
K.GPSVFPLASCSR.S	IgG2,IgG3	2,3	6	2.6254	1	0.0445	594180870	4.96553e+08	2.18302e+08
K.NQVSLTCLVK.G	IgG1,IgG2	2	2	2.265	0.6914	0.7785	466470610	466470610	0
K.SLSLSPGK.-	IgG2	2	4	1.5128	1	0.0388	236951980	236951980	0
K.TTPPVLDSDGSYFLYSK.L	IgG1,IgG2,IgG3	2,3	3	3.2088	0.9019	0.2149	23435276	1.75458e+07	8.32902e+06
K.TVGLPCR.S	IgG2	2	6	1.8013	0.9253	0.0312	807675850	807675850	0
K.VDKTVGLPCR.S	IgG2	3	1	2.0737	0.845	0.1228	6231544	6231544	0
K.VSNKALPAPR.Q	IgG2	3	1	1	1	0.4371	659051	659051	0
R.EEQFNSTYR.V	IgG2	2	1	1.3625	0.8424	1.1951	2512472	2512472	0
R.EPQVYTLPPPR.E	IgG2	2,3	14	2.1478	1	0.0952	26461007	2.04798e+07	6.90653e+06
R.EPQVYTLPPPREELTK.N	IgG2	3,4	9	2.8477	1	0.1852	674874890	6.00464e+08	2.10467e+08
R.STSESTAALGCLVK.D	IgG1,IgG4	2	1	3.2146	0.254	0.4984	30296558	30296558	0
R.STSQSTAALGCLVK.D	IgG2,IgG3	2,3	8	3.3703	1	0.0445	397150660	3.08412e+08	1.537e+08
R.VVSVLTVTHQDWLNGK.E	IgG1,IgG2,IgG3,IgG4	3	1	4.0642	0.9762	0.5417	5307622	5307622	0

## Sheet: (33301) IgG3
expression	33301
Sequence	IgG Subtype(s)	Charge	PSMs	Xcorr (max)	dCn (max)	MMA (ppm)	Area (max)	Area (avg.)	Area (std dev)
K.DTLM*ISR.T	IgG1,IgG2,IgG3,IgG4	2	5	1.3694	1	0.0462	2276610	2276610	0
K.DTLMISR.T	IgG1,IgG2,IgG3,IgG4	2	1	1.3441	0.8792	0.6713	2455166	2455166	0
K.GLPAPIEK.T	IgG3,IgG4	2	3	1.1666	0.8719	0.0282	363813030	363813030	0
K.GPSVFPLASCSR.S	IgG2,IgG3	2,3	3	2.4892	1	0.085	110300160	7.4039e+07	5.1281e+07
K.NQVSLTCLVK.G	IgG1,IgG2	2	1	1.3533	0.8696	0.0066	722467	722467	0
K.SLSVSPGK.-	IgG1,IgG3,IgG4	2	2	1.7286	1	0.6438	56672977	56672977	0
R.STSESTAALGCLVK.D	IgG1,IgG4	2	1	2.8892	0.2062	0.1197	4212475	4212475	0
R.STSQSTAALGCLVK.D	IgG2,IgG3	2	4	3.1134	1	0.0781	44228001	44228001	0

## Sheet: (33300) IgG4
expression	33300
Sequence	IgG Subtype(s)	Charge	PSMs	Xcorr (max)	dCn (max)	MMA (ppm)	Area (max)	Area (avg.)	Area (std dev)
K.DTLM*ISR.T	IgG1,IgG2,IgG3,IgG4	2	8	1.6878	1	0.032	1383525800	1383525800	0
K.DTLMISR.T	IgG1,IgG2,IgG3,IgG4	2	1	1.6308	0.8714	0.3448	10009968	10009968	0
K.GLPAPIEK.T	IgG3,IgG4	2	7	1.3469	1	0.0112	1583562000	1583562000	0
K.GPSVFPLASSSR.S	IgG4	2,3	9	2.7032	1	0.0262	1194597200	1.06289e+09	3.72528e+08
K.NQVSLTCLVK.G	IgG1,IgG2	2	1	1	1	0.0085	415467	415467	0
K.SLSVSPGK.-	IgG1,IgG3,IgG4	2	3	1.4965	1	0.5603	82897761	82897761	0
K.TTPPVLDSDGSYLLYSK.L	IgG4	2,3	4	3.3612	0.9345	0.0114	44110072	3.64801e+07	1.32154e+07
R.EPQVYILPPPQEELTK.N	IgG3,IgG4	2,3	2	2.444	0.9006	0.2095	100490030	97007620	3482410
R.STSESTAALGCLVK.D	IgG1,IgG4	2	1	3.2173	0.2448	0.3771	345126900	345126900	0
R.STSQSTAALGCLVK.D	IgG2,IgG3	2	1	1.4021	1	0.4141	260826	260826	0
R.VVSVLTVTHQDWLNGK.E	IgG1,IgG2,IgG3,IgG4	3	1	4.0446	0.9579	0.5601	4887575	4887575	0

## Sheet: (33289) DS1
expression	33289
Sequence	IgG Subtype(s)	Charge	PSMs	Xcorr (max)	dCn (max)	MMA (ppm)	Area (max)	Area (avg.)	Area (std dev)
K.ALPAPIQK.T	IgG1	2	12	1.5672	0.9256	0.0119	1327223100	1327223100	0
K.DTLM*ISR.T	IgG1,IgG2,IgG3,IgG4	2	12	1.6604	0.8887	0.0441	982704300	982704300	0
K.DTLMISR.T	IgG1,IgG2,IgG3,IgG4	2	1	1.6084	0.8788	1.483	246983170	246983170	0
K.FNWYVNGAEVHHAQTKPR.E	IgG1	3,4	2	3.0374	0.9888	0.6014	22021888	1.19941e+07	1.00278e+07
K.GFYPSDIVVEWESSGQPENTYK.T	IgG1	2,3	5	3.9539	0.9712	0.0523	46959859	35132245	1.44858e+07
K.GPSVFPLAPSSR.S	IgG1	2,3	14	2.6344	1	0.0276	1361425400	1.26491e+09	3.47991e+08
K.NQVSLTCLVK.G	IgG1,IgG2	2	3	2.0691	0.9005	0.3809	322464730	322464730	0
K.SLSVSPGK.-	IgG1,IgG3,IgG4	2	6	1.7583	0.9027	0.0245	352820700	352820700	0
K.TTPPVLDSDGSYFLYSK.L	IgG1,IgG2,IgG3	2,3	6	3.6875	0.9389	0.0221	264828080	1.97224e+08	9.56067e+07
R.EPQVYTLPPSR.E	IgG1	2,3	22	1.8977	1	0.0078	59002136	50036900	1.90181e+07
R.EPQVYTLPPSREELTK.N	IgG1	2,3	19	3.0743	0.8324	0.2123	15588570	1.48328e+07	3.20657e+06
R.ETQYNSTYR.V	IgG1	2	1	1.7199	0.8546	0.5175	7769493	7769493	0
R.STSESTAALGCLVK.D	IgG1,IgG4	2	2	3.3284	0.223	0.0471	94616983	94616983	0
R.TPEVTCVVVDVSQEDPDVK.F	IgG1	2,3	5	3.5037	0.9424	0.0102	41226563	35054470	12344186
R.TPEVTCVVVDVSQEEPDVK.F	IgG2	2,3	2	1.3605	1	0.1816	16974530	10398077	6576453
R.VVSVLTVTHQDWLNGK.E	IgG1,IgG2,IgG3,IgG4	3	2	2.4341	0.9781	0.4668	107369940	107369940	0
R.WQQGNVFSCSVM*HEALHNHYTQK.S	IgG1	4	1	3.2407	0.9048	0.446	1962685	1962685	0

## Sheet: (33288) DS2
expression	33288
Sequence	IgG Subtype(s)	Charge	PSMs	Xcorr (max)	dCn (max)	MMA (ppm)	Area (max)	Area (avg.)	Area (std dev)
K.ALPAPIQK.T	IgG1	2	8	1.5495	0.7933	0.0572	673566540	673566540	0
K.DTLM*ISR.T	IgG1,IgG2,IgG3,IgG4	2	9	1.6005	0.9141	0.0502
K.DTLMISR.T	IgG1,IgG2,IgG3,IgG4	2	5	1.631	0.8876	0.2192	113374030	113374030	0
K.GLPAPIEK.T	IgG3,IgG4	2	2	1.281	0.7321	0.0705	31949225	31949225	0
K.GPSVFPLAPSSR.S	IgG1	2,3	9	2.3967	1	0.0056	418114040	3.72032e+08	1.30339e+08
K.GPSVFPLASCSR.S	IgG2,IgG3	2	1	1.6768	1	0.0793	5562786	5562786	0
K.GPSVFPLASSSR.S	IgG4	2	2	1.627	0.9345	0.6032	17765805	17765805	0
K.NQVSLTCLVK.G	IgG1,IgG2	2	4	2.0429	1	0.2347	97360888	97360888	0
K.SLSLSPGK.-	IgG2	2	1	1.0076	0.8712	0.0396	3319582	3319582	0
K.SLSVSPGK.-	IgG1,IgG3,IgG4	2	6	1.4978	0.9636	0.1595	302179970	302179970	0
K.TTPPVLDSDGSYFLYSK.L	IgG1,IgG2,IgG3	2,3	2	2.2873	0.9444	0.3529	7569493	4839307	2730186
K.TVGLPCR.S	IgG2	2	1	1.324	0.843	0.1818	4230561	4230561	0
R.EPQVYTLPPPR.E	IgG2	2	2	1.2591	1	0.1476	836813	836813	0
R.EPQVYTLPPSR.E	IgG1	2,3	18	1.8914	1	0.0026	18273865	1.74226e+07	3.50987e+06
R.EPQVYTLPPSREELTK.N	IgG1	3	2	1.1799	0.7868	0.28	3576277	3576277	0
R.ETQYNSTYR.V	IgG1	2	1	1.759	0.8579	0.1452	5393419	5393419	0
R.STSESTAALGCLVK.D	IgG1,IgG4	2	1	2.9874	0.2016	0.0127	58520659	58520659	0
R.STSQSTAALGCLVK.D	IgG2,IgG3	2	1	2.4154	0.9265	0.0369	3988230	3988230	0
R.TPEVTCVVVDVSQEDPDVK.F	IgG1	3	1	1.5112	0.8013	0.2515	1059857	1059857	0
R.VVSVLTVTHQDWLNGK.E	IgG1,IgG2,IgG3,IgG4	3	1	2.3191	0.981	0.928	3144651	3144651	0

## Sheet: (33287) DS3
expression	33287
Sequence	IgG Subtype(s)	Charge	PSMs	Xcorr (max)	dCn (max)	MMA (ppm)	Area (max)	Area (avg.)	Area (std dev)
K.ALPAPIQK.T	IgG1	2	7	1.6185	0.7864	0.0001	978992150	978992150	0
K.DTLM*ISR.T	IgG1,IgG2,IgG3,IgG4	2	16	1.7059	0.9283	0.1272	1298035500	1298035500	0
K.DTLMISR.T	IgG1,IgG2,IgG3,IgG4	2	5	1.6039	0.888	0.9	254971200	254971200	0
K.GLPAPIEK.T	IgG3,IgG4	2	4	1.3367	0.7023	0.0938	283255110	283255110	0
K.GPSVFPLAPSSR.S	IgG1	2	11	2.6199	1	0.0135	583986650	583986650	0
K.GPSVFPLASCSR.S	IgG2,IgG3	2	1	1.5116	1	0.0635	31516928	31516928	0
K.GPSVFPLASSSR.S	IgG4	2	4	2.5816	1	0.1332	123934370	123934370	0
K.NQVSLTCLVK.G	IgG1,IgG2	2	2	2.0404	0.9416	0.2351	146479010	146479010	0
K.SLSLSPGK.-	IgG2	2	1	1.7706	0.7586	0.0295	22292111	22292111	0
K.SLSVSPGK.-	IgG1,IgG3,IgG4	2	9	1.8013	0.9607	0.1471	338977450	338977450	0
K.TTPPVLDSDGSYFLYSK.L	IgG1,IgG2,IgG3	2,3	2	2.9478	0.9073	0.5994	6108274	3.93783e+06	2.17044e+06
K.TTPPVLDSDGSYLLYSK.L	IgG4	2	1	1.5363	1	0.1914	3258260	3258260	0
K.TVGLPCR.S	IgG2	2	2	1.8428	0.8968	0.0515	37081993	37081993	0
R.EPQVYILPPPQEELTK.N	IgG3,IgG4	2,3	2	1.8638	0.8979	0.0422	7118643	6.00349e+06	1.11515e+06
R.EPQVYTLPPPR.E	IgG2	2,3	5	1.9229	1	0.0227	8722006	7.80029e+06	1.84344e+06
R.EPQVYTLPPPREELTK.N	IgG2	3	1	1	0.75	0.5497	2995171	2995171	0
R.EPQVYTLPPSR.E	IgG1	2,3	18	1.8666	1	0.0038	36143024	3.45653e+07	6.50532e+06
R.EPQVYTLPPSREELTK.N	IgG1	3	3	1.8224	0.8527	0.0792	2850036	2850036	0
R.ETQYNSTYR.V	IgG1	2	1	1.5057	0.834	0.0952	5773663	5773663	0
R.QFNSTYR.V	IgG2,IgG3	2	1	1.5	0.8333	0.4328	1469860	1469860	0
R.STSESTAALGCLVK.D	IgG1,IgG4	2	1	3.0733	0.2232	0.0203	82046060	82046060	0
R.STSQSTAALGCLVK.D	IgG2,IgG3	2	3	3.3464	1	0.0911	28410500	28410500	0
R.VVSVLTVTHQDWLNGK.E	IgG1,IgG2,IgG3,IgG4	3	1	2.7748	0.9605	0.8408	3220694	3220694	0

## Sheet: (33286) DS4
expression	33286
Sequence	IgG Subtype(s)	Charge	PSMs	Xcorr (max)	dCn (max)	MMA (ppm)	Area (max)	Area (avg.)	Area (std dev)
K.ALPAPIQK.T	IgG1	2	5	1.5804	0.7637	0.5255	103242100	103242100	0
K.DTLM*ISR.T	IgG1,IgG2,IgG3,IgG4	2	15	1.7676	1	1.3871	628043400	628043400	0
K.DTLMISR.T	IgG1,IgG2,IgG3,IgG4	2	3	1.6215	0.886	0.4509
K.GLPAPIEK.T	IgG3,IgG4	2	5	1.2947	0.6952	1.1534	214816190	214816190	0
K.GPSVFPLAPSSR.S	IgG1	2	4	2.5247	1	0.5214	45892645	45892645	0
K.GPSVFPLASCSR.S	IgG2,IgG3	2	1	0.9919	1	1.4739	14947032	14947032	0
K.GPSVFPLASSSR.S	IgG4	2	5	2.2054	1	0.7358	80071952	80071952	0
K.NQVSLTCLVK.G	IgG1,IgG2	2	1	1.9897	0.8846	1.3431	29366425	29366425	0
K.SLSVSPGK.-	IgG1,IgG3,IgG4	2	1	1.4509	0.7328	1.6087	130170630	130170630	0
K.TVGLPCR.S	IgG2	2	3	1.5734	0.9126	1.8531	31485220	31485220	0
R.EPQVYTLPPPR.E	IgG2	2	6	1.8087	1	1.2947	189482	189482	0
R.EPQVYTLPPSR.E	IgG1	2	9	1.6416	1	0.5935	6446826	6446826	0
R.ETQYNSTYR.V	IgG1	2	1	1.5433	0.838	0.174	2160234	2160234	0
R.QFNSTYR.V	IgG2,IgG3	2	1	1.1497	0.7826	4.3171	2276625	2276625	0
R.STSQSTAALGCLVK.D	IgG2,IgG3	2,3	3	2.4784	0.944	1.4921	15201544	1.0897e+07	6.0876e+06

## Sheet: (33285) DS5
expression	33285
Sequence	IgG Subtype(s)	Charge	PSMs	Xcorr (max)	dCn (max)	MMA (ppm)	Area (max)	Area (avg.)	Area (std dev)
K.ALPAPIQK.T	IgG1	2	6	1.5197	1	0.0305	301972080	301972080	0
K.DTLM*ISR.T	IgG1,IgG2,IgG3,IgG4	2	14	1.7883	1	0.0966	1249079200	1249079200	0
K.DTLMISR.T	IgG1,IgG2,IgG3,IgG4	2	6	1.5088	0.9049	0.2188	253614330	253614330	0
K.GLPAPIEK.T	IgG3,IgG4	2	7	1.342	0.7373	0.081	608654670	608654670	0
K.GPSVFPLAPSSR.S	IgG1	2	5	2.4974	1	0.1069	96099087	96099087	0
K.GPSVFPLASCSR.S	IgG2,IgG3	2	2	1.752	1	0.0135	48605646	48605646	0
K.GPSVFPLASSSR.S	IgG4	2,3	9	2.5689	1	0.023	207516390	1.84651e+08	6.46741e+07
K.NQVSLTCLVK.G	IgG1,IgG2	2	3	2.087	0.8927	0.2402	57764053	57764053	0
K.SLSLSPGK.-	IgG2	2	3	1.5122	0.7845	0.2413	35366699	35366699	0
K.SLSVSPGK.-	IgG1,IgG3,IgG4	2	5	1.5051	0.8522	0.258	204255850	204255850	0
K.TTPPVLDSDGSYFLYSK.L	IgG1,IgG2,IgG3	2	1	1.0952	0.9031	1.4377	1527905	1527905	0
K.TTPPVLDSDGSYLLYSK.L	IgG4	2	1	1.4423	0.9184	0.3007	2262952	2262952	0
K.TVGLPCR.S	IgG2	2	4	1.7284	1	0.0702	59333632	59333632	0
R.EPQVYILPPPQEELTK.N	IgG3,IgG4	2,3	3	1.3467	1	0.1667	3083143	2240875	595573
R.EPQVYTLPPPR.E	IgG2	2,3	8	1.917	1	0.0799	11054863	1.03452e+07	1.87751e+06
R.EPQVYTLPPSR.E	IgG1	2	9	1.7147	1	0.0067	4349001	4349001	0
R.ETQYNSTYR.V	IgG1	2	1	0.9519	0.7374	0.3521	1364751	1364751	0
R.STSESTAALGCLVK.D	IgG1,IgG4	2	1	2.2541	0.2617	0.1269	31102972	31102972	0
R.STSQSTAALGCLVK.D	IgG2,IgG3	2	4	2.6154	1	0.2376	32173540	32173540	0
R.VVSVLTVTHQDWLNGK.E	IgG1,IgG2,IgG3,IgG4	3	1	1.7819	0.9446	1.8222	1347256	1347256	0

[truncated: 19 more sheets: (33309) animal 1, (33308) animal 2, (33307) animal 3, (33306) animal 4, (33305) animal 5, (33304) animal 6, (33299) animal 7, (33298) animal 8, (33297) animal 9, (33296) animal 10, (33295) animal 11, (33294) animal 12, (33293) animal 13, (33292) animal 14, (33284) animal 15, (33282) animal 16, (33281) animal 17, (33280) animal 18, (33279) animal 19]
